# Supplementary material for: Genome-Wide Analysis of the ERF Family and Identification of Potential Genes Involved in Fruit Ripening in Octoploid Strawberry
Source: Int J Mol Sci. 2022 Sep 11;23(18):10550. doi: 10.3390/ijms231810550 (PMC9502190; doi:10.3390/ijms231810550)
Supplement: Supplementary file 1 [file ijms-23-10550-s001.zip]

Archive with 1 entries (1 files):
- ijms-1840089-supplementary.xlsx
