# Supplementary material for: Genome-Wide Analysis of the ERF Family and Identification of Potential Genes Involved in Fruit Ripening in Octoploid Strawberry
Source: Int J Mol Sci. 2022 Sep 11;23(18):10550. doi: 10.3390/ijms231810550 (PMC9502190; doi:10.3390/ijms231810550)
Supplement: Supplementary file 1 [file ijms-23-10550-s001.zip › ijms-1840089-supplementary.xlsx]

## Sheet: Table S1
Table S1. Basic information of FaERF genes in the genome of octoploid strawberry
Name	GDR gene ID	Chromosomelocation	Number of amino acids	Theoretical pI	Molecular weight	Instability index	Aliphatic index	Grand average of hydropathicity (GRAVY)	Signal peptide	Transmembrane structure	Subcellular loacation	group	Duplication event type
FaERF90	augustus_masked-Fvb4-4-processed-gene-166.2-mRNA-1	Fvb4-4:16635835-16636554	239	9.05	26536.4	74.97	65.77	-0.82	no	no	nuclear	B6 VI-L	WGD or Segmental
FaERF84	augustus_masked-Fvb4-3-processed-gene-221.9-mRNA-1	Fvb4-3:22109462-22110397	311	5.87	34708.2	71.06	66.5	-0.773	no	no	nuclear	B6 VI-L	WGD or Segmental
FaERF76	augustus_masked-Fvb4-2-processed-gene-158.8-mRNA-1	Fvb4-2:15874522-15875451	309	5.67	34494	65.37	65.67	-0.789	no	no	nuclear	B6 VI-L	WGD or Segmental
FaERF312	maker-Fvb4-4-augustus-gene-48.42-mRNA-1	Fvb4-4:4794420-4797179	347	4.86	38666.9	55.17	59.51	-0.745	no	no	nuclear	B6 VI-L	Proximal
FaERF311	maker-Fvb4-4-augustus-gene-47.43-mRNA-1	Fvb4-4:4758780-4759745	347	4.86	38666.9	55.17	59.51	-0.745	no	no	nuclear	B6 VI-L	Proximal
FaERF322	maker-Fvb5-3-snap-gene-212.53-mRNA-1	Fvb5-3:21222311-21223609	492	5.05	55052.8	63.01	71.14	-0.391	no	no	nuclear	B6 VI-L	WGD or Segmental
FaERF325	maker-Fvb5-4-snap-gene-61.82-mRNA-1	Fvb5-4:6172912-6174936	492	5.05	54989.6	64.37	70.75	-0.399	no	no	chloroplast	B6 VI-L	WGD or Segmental
FaERF317	maker-Fvb5-1-snap-gene-78.63-mRNA-1	Fvb5-1:7791517-7792711	438	5.2	49107.9	72.8	71.44	-0.568	no	no	nuclear	B6 VI-L	WGD or Segmental
FaERF315	maker-Fvb5-1-augustus-gene-62.78-mRNA-1	Fvb5-1:6230658-6231852	455	5.18	50780.1	71.12	72.64	-0.473	no	no	nuclear	B6 VI-L	WGD or Segmental
FaERF380	maker-Fvb7-4-snap-gene-96.40-mRNA-1	Fvb7-4:9674631-9680301	478	9	53966.9	53.95	60.98	-0.81	no	no	nuclear	B6 VI-L	WGD or Segmental
FaERF372	maker-Fvb7-3-augustus-gene-101.28-mRNA-1	Fvb7-3:10130233-10130322	547	8.45	61754.7	56.47	68.26	-0.599	no	yes	nuclear	B6 VI-L	WGD or Segmental
FaERF363	maker-Fvb7-1-augustus-gene-203.35-mRNA-1	Fvb7-1:20324971-20324979	707	7.37	79412.3	56.69	66.74	-0.639	no	no	nuclear	B6 VI-L	WGD or Segmental
FaERF368	maker-Fvb7-2-augustus-gene-197.22-mRNA-1	Fvb7-2:19728300-19728607	508	8.75	57869.5	55.61	71.22	-0.696	no	no	nuclear	B6 VI-L	WGD or Segmental
FaERF367	maker-Fvb7-2-augustus-gene-131.32-mRNA-1	Fvb7-2:13144194-13144283	508	8.75	57800.4	55.84	70.26	-0.7	no	no	nuclear	B6 VI-L	WGD or Segmental
FaERF129	augustus_masked-Fvb5-3-processed-gene-253.9-mRNA-1	Fvb5-3:25329602-25329939	427	9.48	46864.4	33.17	74.92	-0.58	no	no	peroxisome	B5 VI	Proximal
FaERF119	augustus_masked-Fvb5-2-processed-gene-25.8-mRNA-1	Fvb5-2:2526640-2533062	481	9.41	52703.7	43.08	71.58	-0.7	no	no	peroxisome	B5 VI	WGD or Segmental
FaERF113	augustus_masked-Fvb5-2-processed-gene-20.6-mRNA-1	Fvb5-2:2070421-2071022	481	9.4	52703.7	42.17	71.98	-0.693	no	no	peroxisome	B5 VI	WGD or Segmental
FaERF69	augustus_masked-Fvb3-4-processed-gene-29.8-mRNA-1	Fvb3-4:2925386-2926183	265	5.06	29908.2	55.12	68.04	-0.66	no	no	nuclear	B5 VI	WGD or Segmental
FaERF63	augustus_masked-Fvb3-3-processed-gene-266.0-mRNA-1	Fvb3-3:26591264-26592061	265	5.06	30023.4	56.52	69.85	-0.633	no	no	nuclear	B5 VI	WGD or Segmental
FaERF54	augustus_masked-Fvb3-1-processed-gene-31.7-mRNA-1	Fvb3-1:3169410-3170207	265	5	30082.4	59.11	68.38	-0.666	no	no	nuclear	B5 VI	WGD or Segmental
FaERF210	augustus_masked-Fvb7-2-processed-gene-190.4-mRNA-1	Fvb7-2:19039440-19040339	299	5.36	34058.2	64.92	73.98	-0.66	no	no	nuclear	B5 VI	WGD or Segmental
FaERF203	augustus_masked-Fvb7-2-processed-gene-125.3-mRNA-1	Fvb7-2:12521314-12522222	302	5.28	34620.7	67.21	70.99	-0.733	no	no	nuclear	B5 VI	WGD or Segmental
FaERF189	augustus_masked-Fvb7-1-processed-gene-196.1-mRNA-1	Fvb7-1:19609379-19610287	302	5.19	34436.5	65.19	72.58	-0.694	no	no	nuclear	B5 VI	WGD or Segmental
FaERF188	augustus_masked-Fvb7-1-processed-gene-183.7-mRNA-1	Fvb7-1:18368360-18369271	303	5.45	34491.7	65.3	72.34	-0.686	no	no	nuclear	B5 VI	WGD or Segmental
FaERF118	augustus_masked-Fvb5-2-processed-gene-25.13-mRNA-1	Fvb5-2:2571867-2572889	340	5	38215.2	54.91	57.91	-0.684	no	no	nuclear	B5 VI	WGD or Segmental
FaERF114	augustus_masked-Fvb5-2-processed-gene-21.2-mRNA-1	Fvb5-2:2107477-2108499	340	5	38128.1	54.27	57.06	-0.669	no	no	nuclear	B5 VI	WGD or Segmental
FaERF197	augustus_masked-Fvb7-1-processed-gene-309.1-mRNA-1	Fvb7-1:30903284-30904378	364	4.87	41076.8	61.53	57.58	-0.693	no	no	nuclear	B5 VI	WGD or Segmental
FaERF218	augustus_masked-Fvb7-2-processed-gene-281.6-mRNA-1	Fvb7-2:28154426-28155532	368	4.94	41281	60.69	57.77	-0.677	no	no	nuclear	B5 VI	WGD or Segmental
FaERF220	augustus_masked-Fvb7-2-processed-gene-318.7-mRNA-1	Fvb7-2:31847606-31848712	368	5	41311.1	62.87	57.5	-0.685	no	no	nuclear	B5 VI	WGD or Segmental
FaERF196	augustus_masked-Fvb7-1-processed-gene-293.4-mRNA-1	Fvb7-1:29330566-29331660	364	4.87	40914.7	59.36	59.45	-0.67	no	no	nuclear	B5 VI	WGD or Segmental
FaERF239	augustus_masked-Fvb7-4-processed-gene-15.11-mRNA-1	Fvb7-4:1540812-1541918	368	4.85	41339	62.57	58.02	-0.68	no	no	nuclear	B5 VI	WGD or Segmental
FaERF228	augustus_masked-Fvb7-3-processed-gene-26.11-mRNA-1	Fvb7-3:2642720-2643808	362	5.09	40668.4	63.41	60.58	-0.65	no	no	nuclear	B5 VI	WGD or Segmental
FaERF156	augustus_masked-Fvb6-1-processed-gene-38.15-mRNA-1	Fvb6-1:3884462-3885724	420	4.6	46318.9	63.26	58.67	-0.673	no	no	nuclear	B6 Vb	WGD or Segmental
FaERF163	augustus_masked-Fvb6-2-processed-gene-307.8-mRNA-1	Fvb6-2:30738850-30740109	419	4.59	46326.9	63.06	59.95	-0.687	no	no	nuclear	B6 Vb	WGD or Segmental
FaERF174	augustus_masked-Fvb6-3-processed-gene-33.6-mRNA-1	Fvb6-3:3339062-3340318	418	4.59	46166.8	63.55	58.92	-0.684	no	no	nuclear	B6 Vb	WGD or Segmental
FaERF55	augustus_masked-Fvb3-1-processed-gene-5.17-mRNA-1	Fvb3-1:558803-559636	277	8.88	30781.3	42	64.84	-0.681	no	no	nuclear	B6 Vb	WGD or Segmental
FaERF418	snap_masked-Fvb6-4-processed-gene-34.25-mRNA-1	Fvb6-4:3454407-3455303	514	8.55	56918.3	49.22	55.37	-0.745	no	no	nuclear	B6 Vb	WGD or Segmental
FaERF392	snap_masked-Fvb3-3-processed-gene-291.26-mRNA-1	Fvb3-3:29156513-29157346	277	8.13	30654.2	47.99	63.07	-0.664	no	no	nuclear	B6 Vb	WGD or Segmental
FaERF58	augustus_masked-Fvb3-2-processed-gene-309.3-mRNA-1	Fvb3-2:30897516-30898349	277	8.4	30722.4	41.68	68.34	-0.611	no	no	nuclear	B6 Vb	Dispersed
FaERF70	augustus_masked-Fvb3-4-processed-gene-7.11-mRNA-1	Fvb3-4:701970-702803	277	8.12	30637.2	38.47	68.34	-0.583	no	no	nuclear	B6 Vb	WGD or Segmental
FaERF127	augustus_masked-Fvb5-3-processed-gene-209.0-mRNA-1	Fvb5-3:20889272-20889922	216	9.1	24128	66.62	65.51	-0.636	no	no	nuclear	B6 Vb	WGD or Segmental
FaERF107	augustus_masked-Fvb5-1-processed-gene-66.0-mRNA-1	Fvb5-1:6599945-6603475	411	9.73	44726	57.86	63.36	-0.649	no	no	nuclear	B6 Vb	WGD or Segmental
FaERF122	augustus_masked-Fvb5-2-processed-gene-73.13-mRNA-1	Fvb5-2:7308875-7309525	216	9.11	24244	67.61	66.39	-0.648	no	no	nuclear	B6 Vb	WGD or Segmental
FaERF109	augustus_masked-Fvb5-1-processed-gene-82.13-mRNA-1	Fvb5-1:8216877-8217527	216	8.78	24042.8	68.27	65.51	-0.627	no	no	nuclear	B6 Vb	WGD or Segmental
FaERF121	augustus_masked-Fvb5-2-processed-gene-53.7-mRNA-1	Fvb5-2:5379027-5379998	323	6.01	35107.8	42.52	56.81	-0.683	no	no	chloroplast	B6 Vb	WGD or Segmental
FaERF145	augustus_masked-Fvb5-4-processed-gene-51.4-mRNA-1	Fvb5-4:5111791-5112762	323	5.47	35002.5	39.44	58.92	-0.649	no	no	chloroplast	B6 Vb	WGD or Segmental
FaERF108	augustus_masked-Fvb5-1-processed-gene-67.0-mRNA-1	Fvb5-1:6697194-6698165	323	6.09	34898.6	44.84	56.81	-0.665	no	no	mitochondrion	B6 Vb	WGD or Segmental
FaERF397	snap_masked-Fvb4-2-processed-gene-179.6-mRNA-1	Fvb4-2:17898926-17899888	320	7.05	34505.1	63.32	52.53	-0.62	no	no	chloroplast	B6 Vb	WGD or Segmental
FaERF75	augustus_masked-Fvb4-1-processed-gene-60.1-mRNA-1	Fvb4-1:6019914-6020852	312	7.7	33631	58.99	52.63	-0.614	no	no	chloroplast	B6 Vb	WGD or Segmental
FaERF92	augustus_masked-Fvb4-4-processed-gene-221.5-mRNA-1	Fvb4-4:22164289-22165215	308	6.6	33442.8	62.79	53.28	-0.638	no	no	mitochondrion	B6 Vb	WGD or Segmental
FaERF86	augustus_masked-Fvb4-3-processed-gene-258.2-mRNA-1	Fvb4-3:25882874-25883806	310	8.39	33539.9	59.55	51.68	-0.636	no	no	mitochondrion	B6 Vb	WGD or Segmental
FaERF349	maker-Fvb6-3-augustus-gene-159.44	Fvb6-3:15898264-15899405	201	5.51	22788.7	55.6	61.69	-0.583	no	no	chloroplast	B6 Va	WGD or Segmental
FaERF331	maker-Fvb6-1-augustus-gene-162.41	Fvb6-1:16239028-16240207	201	5.51	22751.5	54.4	61.69	-0.628	no	no	chloroplast	B6 Va	WGD or Segmental
FaERF263	maker-Fvb2-1-augustus-gene-261.47	Fvb2-1:26122670-26124056	205	5.9	23257.1	61.45	72.78	-0.708	no	no	mitochondrion	B6 Va	WGD or Segmental
FaERF276	maker-Fvb2-3-augustus-gene-25.43	Fvb2-3:2565639-2566956	205	5.46	23375.3	63.66	70.88	-0.76	no	no	nuclear	B6 Va	WGD or Segmental
FaERF356	maker-Fvb6-4-augustus-gene-217.46	Fvb6-4:21779244-21780363	201	5.66	22781.6	55.18	61.69	-0.629	no	no	chloroplast	B6 Va	WGD or Segmental
FaERF345	maker-Fvb6-2-augustus-gene-67.29	Fvb6-2:6783676-6784818	201	5.3	22780.6	53.42	61.69	-0.619	no	no	chloroplast	B6 Va	WGD or Segmental
FaERF262	maker-Fvb2-1-augustus-gene-192.49	Fvb2-1:19247171-19248717	232	6.32	25838.7	59.12	65.65	-0.862	no	no	nuclear	B6 Va	WGD or Segmental
FaERF277	maker-Fvb2-3-augustus-gene-80.28	Fvb2-3:8050085-8051538	234	6.32	25974.7	59.87	61.75	-0.906	no	no	nuclear	B6 Va	WGD or Segmental
FaERF268	maker-Fvb2-2-augustus-gene-27.57	Fvb2-2:2776466-2778589	232	6	25766.5	55.57	62.72	-0.887	no	no	nuclear	B6 Va	WGD or Segmental
FaERF283	maker-Fvb2-4-augustus-gene-205.52	Fvb2-4:20584419-20586293	232	6.32	25828.6	56.63	63.1	-0.897	no	no	nuclear	B6 Va	WGD or Segmental
FaERF253	maker-Fvb1-2-augustus-gene-39.60	Fvb1-2:3956240-3957264	217	9.24	24327.6	60.54	70.6	-0.437	no	yes	nuclear	B6 Va	WGD or Segmental
FaERF259	maker-Fvb1-4-augustus-gene-14.54	Fvb1-4:1405301-1406405	202	8.42	22655.4	67.84	68.61	-0.712	no	no	nuclear	B6 Va	WGD or Segmental
FaERF250	maker-Fvb1-1-augustus-gene-259.49	Fvb1-1:25944922-25946234	198	8.89	22369.2	75.22	69.49	-0.722	no	no	nuclear	B6 Va	WGD or Segmental
FaERF323	maker-Fvb5-4-snap-gene-200.18	Fvb5-4:20030705-20037128	402	5.38	44050.3	57.29	81.8	-0.396	no	no	nuclear	B6 Va	WGD or Segmental
FaERF321	maker-Fvb5-3-augustus-gene-58.30	Fvb5-3:5820803-5821591	149	8.91	16307.5	57.31	73.42	-0.254	no	no	nuclear	B6 Va	WGD or Segmental
FaERF330	maker-Fvb6-1-augustus-gene-154.44	Fvb6-1:15446831-15448332	201	6.85	22252	64.61	73.83	-0.644	no	no	nuclear	B6 Va	WGD or Segmental
FaERF181	augustus_masked-Fvb6-4-processed-gene-225.4	Fvb6-4:22558124-22559544	201	6.97	22289	62.79	71.89	-0.673	no	no	nuclear	B6 Va	WGD or Segmental
FaERF344	maker-Fvb6-2-augustus-gene-58.27	Fvb6-2:5797166-5798609	201	6.54	22399.1	66.16	73.33	-0.68	no	no	nuclear	B6 Va	WGD or Segmental
FaERF149	augustus_masked-Fvb6-1-processed-gene-161.7	Fvb6-1:16178276-16179166	296	10.01	32034	35.73	68.85	-0.414	no	no	chloroplast	B1 VIIIa	WGD or Segmental
FaERF167	augustus_masked-Fvb6-2-processed-gene-67.2	Fvb6-2:6709461-6710351	296	10.08	32001.9	37.21	70.2	-0.43	no	no	chloroplast	B1 VIIIa	WGD or Segmental
FaERF168	augustus_masked-Fvb6-3-processed-gene-157.8	Fvb6-3:15756415-15757305	296	10.15	31997.9	37.29	69.86	-0.435	no	no	chloroplast	B1 VIIIa	WGD or Segmental
FaERF56	augustus_masked-Fvb3-2-processed-gene-148.5	Fvb3-2:14880939-14883277	272	8.87	29375.8	41.61	61.8	-0.519	yes	no	chloroplast	B1 VIIIa	WGD or Segmental
FaERF393	snap_masked-Fvb3-4-processed-gene-162.29	Fvb3-4:16266618-16268482	302	8.81	32562.1	48.11	49.21	-0.633	no	no	nuclear	B1 VIIIa	WGD or Segmental
FaERF51	augustus_masked-Fvb3-1-processed-gene-167.2	Fvb3-1:16738032-16738790	252	8.64	27234	49.62	46.67	-0.768	no	no	nuclear	B1 VIIIa	WGD or Segmental
FaERF158	augustus_masked-Fvb6-1-processed-gene-67.18	Fvb6-1:6777105-6777788	227	8.71	24856.7	66.67	51.23	-0.719	no	no	chloroplast	B1 VIIIa	WGD or Segmental
FaERF177	augustus_masked-Fvb6-3-processed-gene-62.3	Fvb6-3:6253905-6254588	227	8.17	24827.6	63.89	51.23	-0.728	no	no	chloroplast	B1 VIIIa	WGD or Segmental
FaERF183	augustus_masked-Fvb6-4-processed-gene-306.4	Fvb6-4:30592176-30592853	225	8.87	24733.7	66.87	51.69	-0.712	no	no	chloroplast	B1 VIIIa	WGD or Segmental
FaERF165	augustus_masked-Fvb6-2-processed-gene-339.3	Fvb6-2:33934637-33935314	225	8.71	24745.6	66.51	50.8	-0.747	no	no	chloroplast	B1 VIIIa	WGD or Segmental
FaERF376	maker-Fvb7-3-snap-gene-48.88	Fvb7-3:4823786-4824608	206	9.98	22612.9	61.48	72.96	-0.365	no	no	chloroplast	B1 VIIIa	WGD or Segmental
FaERF213	augustus_masked-Fvb7-2-processed-gene-253.5	Fvb7-2:25341852-25342358	168	10.4	18123.6	53.91	77.8	-0.398	no	no	nuclear	B1 VIIIa	WGD or Segmental
FaERF243	augustus_masked-Fvb7-4-processed-gene-37.14	Fvb7-4:3738516-3739016	166	10.26	18009.5	50.83	76.99	-0.442	no	no	chloroplast	B1 VIIIa	WGD or Segmental
FaERF192	augustus_masked-Fvb7-1-processed-gene-270.3	Fvb7-1:27016046-27016546	166	10.26	17868.3	53.93	76.99	-0.401	no	no	nuclear	B1 VIIIa	WGD or Segmental
FaERF389	snap_masked-Fvb3-1-processed-gene-272.10	Fvb3-1:27194626-27195144	172	9.6	18395.7	51.75	74.36	-0.384	no	no	chloroplast	B1 VIIIa	WGD or Segmental
FaERF60	augustus_masked-Fvb3-2-processed-gene-47.10	Fvb3-2:4727969-4728475	168	9.83	18019.4	46.25	76.13	-0.336	no	no	chloroplast	B1 VIIIa	WGD or Segmental
FaERF68	augustus_masked-Fvb3-4-processed-gene-247.6	Fvb3-4:24717665-24718174	169	9.77	18095.5	51.76	75.68	-0.347	no	no	chloroplast	B1 VIIIa	WGD or Segmental
FaERF64	augustus_masked-Fvb3-3-processed-gene-30.12	Fvb3-3:3037653-3038150	165	9.71	17770.1	52.6	75.7	-0.376	no	no	chloroplast	B1 VIIIa	WGD or Segmental
FaERF66	augustus_masked-Fvb3-3-processed-gene-97.6	Fvb3-3:9722498-9723250	250	9.78	26734.6	46.81	52.12	-0.789	no	no	nuclear	B1 VIIIa	WGD or Segmental
FaERF52	augustus_masked-Fvb3-1-processed-gene-207.2	Fvb3-1:20708146-20708898	250	9.78	26653.7	49.62	46.67	-0.768	no	no	nuclear	B1 VIIIa	WGD or Segmental
FaERF61	augustus_masked-Fvb3-2-processed-gene-47.2	Fvb3-2:4713631-4714392	253	9.52	27470.6	48.24	66.72	-0.551	no	no	nuclear	B1 VIIIa	WGD or Segmental
FaERF65	augustus_masked-Fvb3-3-processed-gene-30.3	Fvb3-3:3023549-3024310	253	9.52	27380.6	43.54	69.8	-0.517	no	no	nuclear	B1 VIIIa	WGD or Segmental
FaERF53	augustus_masked-Fvb3-1-processed-gene-272.6	Fvb3-1:27213545-27214288	247	9.48	27042.3	46.52	68.74	-0.578	no	no	nuclear	B1 VIIIa	WGD or Segmental
FaERF33	augustus_masked-Fvb2-2-processed-gene-65.10	Fvb2-2:6543259-6543855	198	9.84	22094.3	51.57	61.26	-0.737	no	no	nuclear	B1 VIIIb	WGD or Segmental
FaERF26	augustus_masked-Fvb2-1-processed-gene-145.2	Fvb2-1:14528784-14529380	198	10.05	22095.4	53.77	62.27	-0.764	no	no	nuclear	B1 VIIIb	WGD or Segmental
FaERF400	snap_masked-Fvb4-2-processed-gene-79.25	Fvb4-2:7981587-7982408	273	5.07	29761.3	69.59	32.23	-0.848	no	no	nuclear	B1 VIIIb	WGD or Segmental
FaERF404	snap_masked-Fvb4-4-processed-gene-80.18	Fvb4-4:8010351-8011169	272	5.31	29639.1	66.92	33.46	-0.838	no	no	nuclear	B1 VIIIb	WGD or Segmental
FaERF80	augustus_masked-Fvb4-3-processed-gene-111.4	Fvb4-3:11141913-11142740	275	5.31	30085.6	66.16	32.69	-0.886	no	no	nuclear	B1 VIIIb	WGD or Segmental
FaERF71	augustus_masked-Fvb4-1-processed-gene-129.0	Fvb4-1:12892657-12893646	329	5.15	36891.5	58.46	51.64	-0.707	no	no	nuclear	B1 VIIIb	WGD or Segmental
FaERF79	augustus_masked-Fvb4-2-processed-gene-98.4	Fvb4-2:9820759-9821748	329	5.44	36897.6	61.92	52.83	-0.688	no	no	nuclear	B1 VIIIb	WGD or Segmental
FaERF81	augustus_masked-Fvb4-3-processed-gene-141.7	Fvb4-3:14129254-14130246	330	5.24	37070.8	58.91	52.36	-0.683	no	no	nuclear	B1 VIIIb	WGD or Segmental
FaERF89	augustus_masked-Fvb4-4-processed-gene-110.7	Fvb4-4:11014386-11015375	329	5.14	36776.4	62.6	53.71	-0.646	no	no	nuclear	B1 VIIIb	WGD or Segmental
FaERF306	maker-Fvb4-3-snap-gene-189.37	Fvb4-3:18975718-18980166	289	6.06	32275.8	61.86	56.44	-0.618	no	no	nuclear	B1 VIIIb	WGD or Segmental
FaERF78	augustus_masked-Fvb4-2-processed-gene-60.5	Fvb4-2:6004291-6005574	427	6.67	47135	50.55	53.51	-0.621	no	no	nuclear	B1 VIIIb	WGD or Segmental
FaERF409	snap_masked-Fvb5-3-processed-gene-132.18	Fvb5-3:13232006-13232443	145	10.17	16397.5	58.41	48.55	-0.837	no	no	mitochondrion	B1 VIIIb	Dispersed
FaERF62	augustus_masked-Fvb3-3-processed-gene-143.1	Fvb3-3:14294029-14294742	237	10.03	26416.5	56.69	43.38	-0.821	no	no	nuclear	B1 VIIIb	Dispersed
FaERF116	augustus_masked-Fvb5-2-processed-gene-214.1	Fvb5-2:21393519-21394079	186	9.92	20622	53.71	41.61	-0.849	no	no	nuclear	B1 VIIIb	Dispersed
FaERF414	snap_masked-Fvb6-2-processed-gene-322.33	Fvb6-2:32278827-32279387	186	9.93	20505.8	53.02	41.08	-0.852	no	no	nuclear	B1 VIIIb	Dispersed
FaERF142	augustus_masked-Fvb5-4-processed-gene-228.8	Fvb5-4:22825195-22825755	186	10.05	20500.8	53.2	41.61	-0.873	no	no	nuclear	B1 VIIIb	Dispersed
FaERF13	augustus_masked-Fvb1-3-processed-gene-177.5	Fvb1-3:17722034-17722594	186	10.1	20467.8	54.37	45.81	-0.823	no	no	nuclear	B1 VIIIb	Dispersed
FaERF72	augustus_masked-Fvb4-1-processed-gene-141.6	Fvb4-1:14172811-14174085	424	6.67	46979.8	49.01	52.71	-0.67	no	no	nuclear	B1 VIIIb	WGD or Segmental
FaERF419	snap_masked-Fvb6-4-processed-gene-69.29	Fvb6-4:6964600-6965160	186	10.1	20528.8	53.65	41.61	-0.876	no	no	nuclear	B1 VIIIb	Dispersed
FaERF180	augustus_masked-Fvb6-4-processed-gene-170.7	Fvb6-4:17038312-17038872	186	10.1	20588.9	53.65	41.61	-0.857	no	no	nuclear	B1 VIIIb	Dispersed
FaERF88	augustus_masked-Fvb4-3-processed-gene-92.10	Fvb4-3:9229443-9230729	428	7.19	47210.1	49.61	52.45	-0.645	no	no	nuclear	B1 VIIIb	WGD or Segmental
FaERF94	augustus_masked-Fvb4-4-processed-gene-49.5	Fvb4-4:4946659-4947219	186	10.1	20588.9	53.65	41.61	-0.857	no	no	nuclear	B1 VIIIb	Dispersed
FaERF95	augustus_masked-Fvb4-4-processed-gene-58.11	Fvb4-4:5867013-5868275	420	6.94	46484.3	49.27	51.62	-0.656	no	no	nuclear	B1 VIIIb	WGD or Segmental
FaERF209	augustus_masked-Fvb7-2-processed-gene-155.9	Fvb7-2:15540250-15540810	186	10.05	20500.8	49.13	41.61	-0.873	no	no	nuclear	B1 VIIIb	Dispersed
FaERF308	maker-Fvb4-4-augustus-gene-101.39-mRNA-1	Fvb4-4:10144810-10147511	316	9.24	35724.7	49.46	67.34	-0.74	no	no	nuclear	B2 VIIa	WGD or Segmental
FaERF401	snap_masked-Fvb4-2-processed-gene-90.28-mRNA-1	Fvb4-2:9037116-9037451	284	6.33	31722	44.86	73.25	-0.623	no	no	cytoplasm	B2 VIIa	WGD or Segmental
FaERF82	augustus_masked-Fvb4-3-processed-gene-198.0-mRNA-1	Fvb4-3:19800546-19802352	275	7.72	30780	48.01	72.47	-0.68	no	no	cytoplasm	B2 VIIa	WGD or Segmental
FaERF302	maker-Fvb4-3-augustus-gene-133.54-mRNA-1	Fvb4-3:13354915-13355318	275	6.72	30709.9	49.17	72.47	-0.67	no	no	cytoplasm	B2 VIIa	WGD or Segmental
FaERF27	augustus_masked-Fvb2-1-processed-gene-169.3-mRNA-1	Fvb2-1:16912458-16912648	290	5.72	32718.9	42.51	52.14	-0.979	no	no	nuclear	B2 VIIa	WGD or Segmental
FaERF275	maker-Fvb2-3-augustus-gene-14.32-mRNA-1	Fvb2-3:1389697-1390996	290	5.46	32656.8	41.36	53.14	-0.974	no	no	nuclear	B2 VIIa	WGD or Segmental
FaERF269	maker-Fvb2-2-augustus-gene-44.57-mRNA-1	Fvb2-2:4428744-4430130	287	5.59	32470.8	37.45	56.76	-0.942	no	no	nuclear	B2 VIIa	WGD or Segmental
FaERF280	maker-Fvb2-4-augustus-gene-191.34-mRNA-1	Fvb2-4:19110979-19112307	291	5.83	32521.8	38.61	53.64	-0.895	no	no	chloroplast	B2 VIIa	WGD or Segmental
FaERF328	maker-Fvb6-1-augustus-gene-113.9-mRNA-1	Fvb6-1:11311556-11311970	391	5.01	43287.9	41.19	53.94	-0.75	no	no	nuclear	B2 VIIa	WGD or Segmental
FaERF358	maker-Fvb6-4-augustus-gene-266.25-mRNA-1	Fvb6-4:26646984-26649870	391	4.96	43501.2	41.6	55.17	-0.75	no	no	nuclear	B2 VIIa	WGD or Segmental
FaERF337	maker-Fvb6-2-augustus-gene-16.34-mRNA-1	Fvb6-2:1631671-1633624	391	5.01	43335	41.99	54.94	-0.75	no	no	nuclear	B2 VIIa	WGD or Segmental
FaERF347	maker-Fvb6-3-augustus-gene-106.24-mRNA-1	Fvb6-3:10599268-10599570	391	4.92	43481.2	42.56	57.16	-0.749	no	no	nuclear	B2 VIIa	WGD or Segmental
FaERF4	augustus_masked-Fvb1-2-processed-gene-102.7-mRNA-1	Fvb1-2:10206575-10207100	176	7.63	19246.7	38.07	68.24	-0.497	no	no	cytoplasm	B4 Xc	WGD or Segmental
FaERF20	augustus_masked-Fvb1-4-processed-gene-79.12-mRNA-1	Fvb1-4:7941003-7941689	228	6.45	25088.1	31.49	64.65	-0.671	no	no	nuclear	B4 Xc	WGD or Segmental
FaERF39	augustus_masked-Fvb2-3-processed-gene-188.4-mRNA-1	Fvb2-3:18827725-18828400	227	8.96	25405.9	53.36	62.38	-0.64	no	no	chloroplast	B4 Xc	WGD or Segmental
FaERF30	augustus_masked-Fvb2-1-processed-gene-29.0-mRNA-1	Fvb2-1:2896498-2897220	240	9.12	26999.9	50.59	63.08	-0.568	no	no	chloroplast	B4 Xc	WGD or Segmental
FaERF385	snap_masked-Fvb2-1-processed-gene-29.13-mRNA-1	Fvb2-1:2956832-2957659	275	6.45	30536	51.52	50.51	-0.761	no	no	nuclear	B4 Xc	Proximal
FaERF48	augustus_masked-Fvb2-4-processed-gene-36.2-mRNA-1	Fvb2-4:3618596-3619156	186	9.97	20532.4	59.22	66.24	-0.609	no	no	chloroplast	B4 Xc	WGD or Segmental
FaERF271	maker-Fvb2-2-snap-gene-191.45-mRNA-1	Fvb2-2:19115039-19120400	504	8.85	56182.3	52.54	56.63	-0.737	no	no	nuclear	B4 Xc	WGD or Segmental
FaERF49	augustus_masked-Fvb2-4-processed-gene-36.4-mRNA-1	Fvb2-4:3637321-3638136	271	6.25	30145.6	50.96	53.06	-0.72	no	no	nuclear	B4 Xc	WGD or Segmental
FaERF264	maker-Fvb2-1-augustus-gene-75.36-mRNA-1	Fvb2-1:7553036-7553347	458	6.56	50003.7	69.8	57.14	-0.714	no	no	nuclear	B4 Xa	WGD or Segmental
FaERF274	maker-Fvb2-3-augustus-gene-137.46-mRNA-1	Fvb2-3:13781420-13783780	433	7.12	47345.9	73.2	59.31	-0.704	no	no	nuclear	B4 Xa	WGD or Segmental
FaERF267	maker-Fvb2-2-augustus-gene-131.48-mRNA-1	Fvb2-2:13176197-13179720	461	6.81	50298	71.13	56.55	-0.73	no	no	nuclear	B4 Xa	WGD or Segmental
FaERF285	maker-Fvb2-4-augustus-gene-94.37-mRNA-1	Fvb2-4:9475297-9475640	463	6.27	50483.1	70.58	55.68	-0.727	no	no	nuclear	B4 Xa	WGD or Segmental
FaERF252	maker-Fvb1-2-augustus-gene-168.24-mRNA-1	Fvb1-2:16838273-16840800	383	6.77	41045.1	57.65	60.18	-0.612	no	no	nuclear	B4 Xa	WGD or Segmental
FaERF246	maker-Fvb1-1-augustus-gene-128.30-mRNA-1	Fvb1-1:12862345-12864500	383	6.77	41175.2	59.34	59.92	-0.629	no	no	nuclear	B4 Xa	WGD or Segmental
FaERF255	maker-Fvb1-3-augustus-gene-156.38-mRNA-1	Fvb1-3:15664177-15666240	388	6.73	41550.9	58.76	66.19	-0.525	no	no	nuclear	B4 Xa	WGD or Segmental
FaERF258	maker-Fvb1-4-augustus-gene-136.48-mRNA-1	Fvb1-4:13660441-13660580	387	6.33	41505.5	60.24	57.8	-0.655	no	no	nuclear	B4 Xa	WGD or Segmental
FaERF300	maker-Fvb4-2-augustus-gene-78.32-mRNA-1	Fvb4-2:7863603-7866594	239	6.24	27115.4	75.55	44.52	-1.251	no	no	nuclear	B4 Xa	WGD or Segmental
FaERF313	maker-Fvb4-4-augustus-gene-78.49-mRNA-1	Fvb4-4:7853792-7856934	243	6.72	27604	73.51	43	-1.236	no	no	nuclear	B4 Xa	WGD or Segmental
FaERF301	maker-Fvb4-3-augustus-gene-110.44-mRNA-1	Fvb4-3:11024789-11027550	243	6.16	27520.8	72.78	47	-1.182	no	no	nuclear	B4 Xa	WGD or Segmental
FaERF408	snap_masked-Fvb5-2-processed-gene-51.32-mRNA-1	Fvb5-2:5146329-5148998	322	9.15	35865.8	65.06	65.12	-0.767	no	no	nuclear	B4 Xa	WGD or Segmental
FaERF407	snap_masked-Fvb5-2-processed-gene-51.31-mRNA-1	Fvb5-2:5142895-5143473	192	6.2	21903	59.43	52.92	-0.909	no	no	nuclear	B4 Xa	Dispersed
FaERF324	maker-Fvb5-4-snap-gene-48.76-mRNA-1	Fvb5-4:4784042-4792461	534	6.77	59168.3	65.92	62.51	-0.796	no	no	nuclear	B4 Xa	WGD or Segmental
FaERF316	maker-Fvb5-1-snap-gene-53.74-mRNA-1	Fvb5-1:5337494-5351029	534	6.77	59315.5	67.12	63.26	-0.796	no	no	nuclear	B4 Xa	WGD or Segmental
FaERF320	maker-Fvb5-3-augustus-gene-227.56-mRNA-1	Fvb5-3:22733146-22745990	534	7.9	59499.7	65	63.6	-0.793	no	no	nuclear	B4 Xa	WGD or Segmental
FaERF242	augustus_masked-Fvb7-4-processed-gene-35.13-mRNA-1	Fvb7-4:3546528-3547355	275	5.48	30709.9	53.85	61.35	-0.809	no	no	nuclear	B3 IXa	WGD or Segmental
FaERF231	augustus_masked-Fvb7-3-processed-gene-46.11-mRNA-1	Fvb7-3:4614296-4615123	275	5.63	30661	55.04	64.91	-0.753	no	no	nuclear	B3 IXa	WGD or Segmental
FaERF371	maker-Fvb7-2-snap-gene-256.47-mRNA-1	Fvb7-2:25589053-25589870	273	5.64	30374.5	54.93	62.2	-0.8	no	no	nuclear	B3 IXa	WGD or Segmental
FaERF124	augustus_masked-Fvb5-3-processed-gene-166.7-mRNA-1	Fvb5-3:16600665-16601530	289	6.76	31062.8	51.74	70.55	-0.397	no	no	nuclear	B3 IXa	WGD or Segmental
FaERF98	augustus_masked-Fvb5-1-processed-gene-124.1-mRNA-1	Fvb5-1:12408008-12408830	274	6.76	29520.2	49.25	72.63	-0.396	no	no	chloroplast	B3 IXa	WGD or Segmental
FaERF148	augustus_masked-Fvb5-4-processed-gene-93.2-mRNA-1	Fvb5-4:9388349-9389221	290	6.22	31145.9	55.03	70.66	-0.39	no	no	nuclear	B3 IXa	WGD or Segmental
FaERF112	augustus_masked-Fvb5-2-processed-gene-115.5-mRNA-1	Fvb5-2:11518188-11519090	300	5.92	32161	50.22	71.87	-0.33	no	no	nuclear	B3 IXa	WGD or Segmental
FaERF199	augustus_masked-Fvb7-1-processed-gene-93.13-mRNA-1	Fvb7-1:9377797-9378687	296	5	32253.8	65.14	66.89	-0.55	no	no	nuclear	B3 IXa	WGD or Segmental
FaERF236	augustus_masked-Fvb7-4-processed-gene-144.5-mRNA-1	Fvb7-4:14430965-14431820	287	4.93	31409.7	62.15	69.37	-0.579	no	no	nuclear	B3 IXa	WGD or Segmental
FaERF222	augustus_masked-Fvb7-2-processed-gene-86.15-mRNA-1	Fvb7-2:8638396-8639268	290	4.75	31631.9	62.36	67.24	-0.538	no	no	nuclear	B3 IXa	WGD or Segmental
FaERF206	augustus_masked-Fvb7-2-processed-gene-150.1-mRNA-1	Fvb7-2:14992796-14993660	289	4.79	31615.9	61.14	67.47	-0.528	no	no	chloroplast	B3 IXa	WGD or Segmental
FaERF226	augustus_masked-Fvb7-3-processed-gene-151.0-mRNA-1	Fvb7-3:15091220-15092090	290	4.88	31812.3	60.94	69.28	-0.482	no	no	chloroplast	B3 IXa	WGD or Segmental
FaERF186	augustus_masked-Fvb7-1-processed-gene-139.0-mRNA-1	Fvb7-1:13893889-13894770	296	4.8	32202.6	61.89	66.11	-0.518	no	no	chloroplast	B3 IXa	WGD or Segmental
FaERF223	augustus_masked-Fvb7-2-processed-gene-86.5-mRNA-1	Fvb7-2:8646360-8647001	213	6.61	23602.4	65.65	67.89	-0.626	no	no	nuclear	B3 IXa	WGD or Segmental
FaERF207	augustus_masked-Fvb7-2-processed-gene-150.2-mRNA-1	Fvb7-2:15011917-15012560	214	6.61	23645.4	65.33	67.1	-0.627	no	no	nuclear	B3 IXa	WGD or Segmental
FaERF200	augustus_masked-Fvb7-1-processed-gene-94.0-mRNA-1	Fvb7-1:9399758-9400396	212	6.54	23520.2	58.17	67.74	-0.62	no	no	nuclear	B3 IXa	WGD or Segmental
FaERF237	augustus_masked-Fvb7-4-processed-gene-144.9-mRNA-1	Fvb7-4:14421022-14421610	197	6.6	21927.6	57.97	69.9	-0.572	no	no	nuclear	B3 IXa	WGD or Segmental
FaERF187	augustus_masked-Fvb7-1-processed-gene-139.1-mRNA-1	Fvb7-1:13908986-13909600	206	6.09	22697.3	52.61	67.82	-0.572	no	no	nuclear	B3 IXa	WGD or Segmental
FaERF202	augustus_masked-Fvb7-1-processed-gene-94.2-mRNA-1	Fvb7-1:9421696-9422400	234	5.65	26159.1	64.54	62.99	-0.621	no	no	nuclear	B3 IXa	WGD or Segmental
FaERF420	snap_masked-Fvb7-2-processed-gene-150.16-mRNA-1	Fvb7-2:15043962-15044670	237	5.6	26464.4	71.22	59.7	-0.698	no	no	nuclear	B3 IXa	WGD or Segmental
FaERF422	snap_masked-Fvb7-2-processed-gene-86.23-mRNA-1	Fvb7-2:8673681-8674394	237	5.47	26365.3	67.07	59.7	-0.681	no	no	nuclear	B3 IXa	WGD or Segmental
FaERF224	augustus_masked-Fvb7-2-processed-gene-86.6-mRNA-1	Fvb7-2:8664673-8665389	238	5.03	26096.8	63.62	62.39	-0.591	no	no	nuclear	B3 IXa	WGD or Segmental
FaERF374	maker-Fvb7-3-snap-gene-150.42-mRNA-1	Fvb7-3:15054642-15062970	462	5.23	51727.2	60.54	60.22	-0.69	no	no	nuclear	B3 IXa	WGD or Segmental
FaERF208	augustus_masked-Fvb7-2-processed-gene-150.3-mRNA-1	Fvb7-2:15040149-15040860	238	5.03	26170.9	64.65	61.97	-0.59	no	no	nuclear	B3 IXa	WGD or Segmental
FaERF201	augustus_masked-Fvb7-1-processed-gene-94.1-mRNA-1	Fvb7-1:9415648-9416364	238	5.03	26204.1	61.05	66.05	-0.552	no	no	nuclear	B3 IXa	WGD or Segmental
FaERF378	maker-Fvb7-4-snap-gene-144.25-mRNA-1	Fvb7-4:14392548-14399460	464	5.38	51812.5	61.01	62.07	-0.655	no	no	nuclear	B3 IXa	WGD or Segmental
FaERF365	maker-Fvb7-1-snap-gene-139.34-mRNA-1	Fvb7-1:13924733-13931960	559	6.52	62046.4	61.46	63.4	-0.535	no	no	nuclear	B3 IXa	WGD or Segmental
FaERF91	augustus_masked-Fvb4-4-processed-gene-204.2-mRNA-1	Fvb4-4:20458490-20459290	266	5.11	29594.3	54.21	73.38	-0.478	no	no	nuclear	B3 IXc	Dispersed
FaERF85	augustus_masked-Fvb4-3-processed-gene-225.6-mRNA-1	Fvb4-3:22556561-22557364	267	5.36	29716.5	49.5	72.73	-0.478	no	no	chloroplast	B3 IXc	WGD or Segmental
FaERF83	augustus_masked-Fvb4-3-processed-gene-207.7-mRNA-1	Fvb4-3:20732038-20732841	267	5.36	29716.5	49.5	72.73	-0.478	no	no	chloroplast	B3 IXc	WGD or Segmental
FaERF74	augustus_masked-Fvb4-1-processed-gene-21.5-mRNA-1	Fvb4-1:2151171-2151584	137	6.75	15126.7	43.32	58.54	-0.782	no	no	nuclear	B3 IXc	WGD or Segmental
FaERF59	augustus_masked-Fvb3-2-processed-gene-45.1-mRNA-1	Fvb3-2:4536248-4536802	487	7.2	54142.4	49.74	62.69	-0.625	no	no	nuclear	B3 IXc	WGD or Segmental
FaERF391	snap_masked-Fvb3-3-processed-gene-27.41-mRNA-1	Fvb3-3:2773914-2774429	171	8.62	18872.2	54.53	67.43	-0.527	no	no	nuclear	B3 IXc	WGD or Segmental
FaERF270	maker-Fvb2-2-augustus-gene-68.60-mRNA-1	Fvb2-2:6878412-6879077	156	6.85	16857.5	68.56	47.69	-0.809	no	no	nuclear	B3 IXc	Tandem
FaERF25	augustus_masked-Fvb2-1-processed-gene-141.7-mRNA-1	Fvb2-1:14111168-14111581	137	5.91	14904.3	72.76	47.15	-0.801	no	no	nuclear	B3 IXc	WGD or Segmental
FaERF384	snap_masked-Fvb2-1-processed-gene-141.21-mRNA-1	Fvb2-1:14127820-14130420	166	8.4	18590.1	44.11	72.89	-0.388	no	no	cytoplasm	B3 IXc	Dispersed
FaERF34	augustus_masked-Fvb2-2-processed-gene-68.13-mRNA-1	Fvb2-2:6875875-6876584	135	6.15	15257.1	44.13	61.48	-0.59	no	no	nuclear	B3 IXc	WGD or Segmental
FaERF288	maker-Fvb2-4-snap-gene-163.51-mRNA-1	Fvb2-4:16344877-16345317	283	9.02	31194.7	59.21	52.86	-0.66	no	no	nuclear	B3 IXc	WGD or Segmental
FaERF278	maker-Fvb2-3-snap-gene-106.51-mRNA-1	Fvb2-3:10635391-10635441	301	9.38	33152.1	58.79	55.22	-0.666	no	no	nuclear	B3 IXc	WGD or Segmental
FaERF155	augustus_masked-Fvb6-1-processed-gene-364.5-mRNA-1	Fvb6-1:36406698-36407333	211	4.79	23452.9	46.39	71.23	-0.576	no	no	nuclear	B3 IXc	WGD or Segmental
FaERF152	augustus_masked-Fvb6-1-processed-gene-349.5-mRNA-1	Fvb6-1:34919939-34920574	211	4.79	23452.9	46.39	71.23	-0.576	no	no	nuclear	B3 IXc	WGD or Segmental
FaERF175	augustus_masked-Fvb6-3-processed-gene-405.8-mRNA-1	Fvb6-3:40557004-40557639	211	4.87	23590.2	53.14	70.76	-0.589	no	no	nuclear	B3 IXc	WGD or Segmental
FaERF184	augustus_masked-Fvb6-4-processed-gene-33.13-mRNA-1	Fvb6-4:3322094-3322825	243	4.54	27284.1	52.07	66.67	-0.553	no	no	nuclear	B3 IXc	WGD or Segmental
FaERF161	augustus_masked-Fvb6-2-processed-gene-260.9-mRNA-1	Fvb6-2:26074539-26075174	211	4.86	23505.1	47.2	71.23	-0.566	no	no	nuclear	B3 IXc	WGD or Segmental
FaERF398	snap_masked-Fvb4-2-processed-gene-233.17-mRNA-1	Fvb4-2:23317242-23318048	268	5.11	30106.1	50.41	53.21	-0.759	no	no	nuclear	B3 IXc	WGD or Segmental
FaERF402	snap_masked-Fvb4-3-processed-gene-296.40-mRNA-1	Fvb4-3:29661216-29662025	269	5.28	30150.3	51.18	54.09	0.715	no	no	nuclear	B3 IXc	WGD or Segmental
FaERF395	snap_masked-Fvb4-1-processed-gene-22.7-mRNA-1	Fvb4-1:2233011-2233722	269	5.28	30168.3	56.84	53.38	-0.746	no	no	nuclear	B3 IXc	WGD or Segmental
FaERF272	maker-Fvb2-2-snap-gene-69.42-mRNA-1	Fvb2-2:6894931-6895795	264	4.96	29794.2	67.69	69.47	-0.585	no	no	nuclear	B3 IXc	WGD or Segmental
FaERF44	augustus_masked-Fvb2-4-processed-gene-163.9-mRNA-1	Fvb2-4:16300727-16301527	266	4.96	29929.4	64.8	67.11	-0.555	no	no	nuclear	B3 IXc	WGD or Segmental
FaERF387	snap_masked-Fvb2-3-processed-gene-106.24-mRNA-1	Fvb2-3:10660675-10660712	272	5.38	30839.8	64.48	76.4	-0.476	no	no	nuclear	B3 IXc	WGD or Segmental
FaERF73	augustus_masked-Fvb4-1-processed-gene-21.13-mRNA-1	Fvb4-1:2170887-2171360	157	6.76	17409.1	65.66	51.72	-0.834	no	no	nuclear	B3 IXc	WGD or Segmental
FaERF77	augustus_masked-Fvb4-2-processed-gene-233.4-mRNA-1	Fvb4-2:23338022-23338498	158	7.94	17436.1	64.08	50.19	-0.878	no	no	nuclear	B3 IXc	WGD or Segmental
FaERF24	augustus_masked-Fvb2-1-processed-gene-141.1-mRNA-1	Fvb2-1:14100995-14101444	149	6.84	16956.7	53.09	59.13	-0.833	no	no	mitochondrion	B3 IXc	WGD or Segmental
FaERF36	augustus_masked-Fvb2-2-processed-gene-68.24-mRNA-1	Fvb2-2:6881166-6883340	149	7.81	16883.5	53.31	56.51	-0.887	no	no	nuclear	B3 IXc	WGD or Segmental
FaERF287	maker-Fvb2-4-snap-gene-163.46-mRNA-1	Fvb2-4:16343857-16344391	306	8.91	34554.8	59.11	56.27	-0.842	no	no	nuclear	B3 IXc	WGD or Segmental
FaERF35	augustus_masked-Fvb2-2-processed-gene-68.23-mRNA-1	Fvb2-2:6879402-6879806	134	9.29	15179.7	69.67	56.19	-0.978	no	no	nuclear	B3 IXc	WGD or Segmental
FaERF265	maker-Fvb2-1-snap-gene-141.38-mRNA-1	Fvb2-1:14110234-14110626	150	6.76	17054.7	63.65	61.27	-0.927	no	no	nuclear	B3 IXc	WGD or Segmental
FaERF43	augustus_masked-Fvb2-4-processed-gene-163.4-mRNA-1	Fvb2-4:16323758-16324216	152	6.86	17137.9	51.55	57.89	-0.826	no	no	nuclear	B3 IXc	WGD or Segmental
FaERF37	augustus_masked-Fvb2-2-processed-gene-68.25-mRNA-1	Fvb2-2:6887532-6887990	152	8.05	17137.8	56.13	57.83	-0.862	no	no	nuclear	B3 IXc	WGD or Segmental
FaERF23	augustus_masked-Fvb2-1-processed-gene-140.5-mRNA-1	Fvb2-1:14082855-14083313	152	6.76	16942.6	45.66	55.33	-0.807	no	no	nuclear	B3 IXc	WGD or Segmental
FaERF22	augustus_masked-Fvb2-1-processed-gene-114.8-mRNA-1	Fvb2-1:11472248-11472706	152	6.76	16942.6	45.66	55.33	-0.807	no	no	nuclear	B3 IXc	Dispersed
FaERF410	snap_masked-Fvb5-3-processed-gene-166.13-mRNA-1	Fvb5-3:16620268-16621323	351	5.95	38958.6	58.3	68.09	-0.537	no	no	nuclear	B3 IXb	WGD or Segmental
FaERF406	snap_masked-Fvb5-2-processed-gene-114.39-mRNA-1	Fvb5-2:11488555-11489607	350	5.76	38986.8	56.51	67.97	-0.531	no	no	nuclear	B3 IXb	WGD or Segmental
FaERF412	snap_masked-Fvb5-4-processed-gene-93.17-mRNA-1	Fvb5-4:9368472-9369521	349	5.6	38809.6	57.76	70.11	-0.492	no	no	nuclear	B3 IXb	WGD or Segmental
FaERF232	augustus_masked-Fvb7-3-processed-gene-46.2-mRNA-1	Fvb7-3:4591586-4592470	294	7.05	31734.5	58.33	75.41	-0.386	no	no	nuclear	B3 IXb	WGD or Segmental
FaERF216	augustus_masked-Fvb7-2-processed-gene-256.4-mRNA-1	Fvb7-2:25643320-25644192	290	7.01	31411.2	62.34	78.14	-0.373	no	no	nuclear	B3 IXb	WGD or Segmental
FaERF214	augustus_masked-Fvb7-2-processed-gene-256.1-mRNA-1	Fvb7-2:25603909-25604781	290	7.01	31411.2	62.34	78.14	-0.373	no	no	nuclear	B3 IXb	WGD or Segmental
FaERF379	maker-Fvb7-4-snap-gene-35.66-mRNA-1	Fvb7-4:3529326-3533122	486	5.64	53349.3	69.44	66.73	-0.605	no	no	nuclear	B3 IXb	WGD or Segmental
FaERF193	augustus_masked-Fvb7-1-processed-gene-272.0-mRNA-1	Fvb7-1:27197844-27198722	292	6.61	31537.2	58	76.92	-0.385	no	no	nuclear	B3 IXb	WGD or Segmental
FaERF289	maker-Fvb2-4-snap-gene-76.40-mRNA-1	Fvb2-4:7658229-7658600	121	9.71	13273.8	79.81	46.78	-0.959	no	no	cytoplasm	B3 IXb	Dispersed
FaERF178	augustus_masked-Fvb6-3-processed-gene-70.16-mRNA-1	Fvb6-3:7043165-7043674	169	5.48	19077.3	69	69.82	-0.573	no	no	nuclear	B3 IXb	Dispersed
FaERF281	maker-Fvb2-4-augustus-gene-204.74-mRNA-1	Fvb2-4:20417021-20421330	390	9.59	43807.7	42.04	84.77	-0.239	no	no	mitochondrion	B3 IXb	WGD or Segmental
FaERF282	maker-Fvb2-4-augustus-gene-204.76-mRNA-1	Fvb2-4:20440185-20442363	237	10.73	26734.9	50	72.07	-0.623	no	no	nuclear	B3 IXb	Proximal
FaERF396	snap_masked-Fvb4-1-processed-gene-96.22-mRNA-1	Fvb4-1:9675256-9675537	93	10.52	10405.8	64.85	49.25	-0.906	no	no	nuclear	B3 IXb	Dispersed
FaERF57	augustus_masked-Fvb3-2-processed-gene-272.9-mRNA-1	Fvb3-2:27218622-27218903	93	10.52	10254.5	72.28	51.51	-0.805	no	no	nuclear	B3 IXb	Dispersed
FaERF47	augustus_masked-Fvb2-4-processed-gene-244.8-mRNA-1	Fvb2-4:24450854-24451363	169	9.1	19082.5	67.29	68.7	-0.599	no	no	nuclear	B3 IXb	Dispersed
FaERF40	augustus_masked-Fvb2-3-processed-gene-232.8-mRNA-1	Fvb2-3:23229520-23230002	160	5.64	18130.2	80.1	62.81	-0.578	no	no	nuclear	B3 IXb	Dispersed
FaERF286	maker-Fvb2-4-snap-gene-160.46-mRNA-1	Fvb2-4:16028916-16035559	117	9.34	13557.5	43.98	80.94	-0.332	no	no	nuclear	B3 IXb	Dispersed
FaERF382	snap_masked-Fvb1-1-processed-gene-95.18-mRNA-1	Fvb1-1:9504587-9504868	93	9.8	10446.9	67.03	52.47	-0.642	no	no	nuclear	B3 IXb	Dispersed
FaERF215	augustus_masked-Fvb7-2-processed-gene-256.2-mRNA-1	Fvb7-2:25608691-25608837	209	4.81	23580.8	79.05	55.12	-0.952	no	no	nuclear	B3 IXb	WGD or Segmental
FaERF217	augustus_masked-Fvb7-2-processed-gene-256.5-mRNA-1	Fvb7-2:25647466-25648080	204	5.09	22935.3	72.75	56.47	-0.89	no	yes	nuclear	B3 IXb	WGD or Segmental
FaERF375	maker-Fvb7-3-snap-gene-46.65-mRNA-1	Fvb7-3:4587399-4591536	288	5.47	32831.3	71.38	81.6	-0.333	no	yes（2）	nuclear	B3 IXb	WGD or Segmental
FaERF194	augustus_masked-Fvb7-1-processed-gene-272.1-mRNA-1	Fvb7-1:27202194-27202829	211	5	23822.2	79.72	55.07	-0.969	no	no	nuclear	B3 IXb	WGD or Segmental

## Sheet: Table S2
Table S2. FaERFs collinear pairs identified in strawberry
Gene1	Location	Start	End	Gene2	Location	Start	End
FaERF250	Fvb1-1	25944922	25946234	FaERF253	Fvb1-2	3956240	3957264
FaERF246	Fvb1-1	12862345	12864500	FaERF252	Fvb1-2	16838273	16840804
FaERF246	Fvb1-1	12862345	12864500	FaERF255	Fvb1-3	15664177	15666244
FaERF250	Fvb1-1	25944922	25946234	FaERF259	Fvb1-4	1405301	1406405
FaERF246	Fvb1-1	12862345	12864500	FaERF258	Fvb1-4	13660441	13662652
FaERF250	Fvb1-1	25944922	25946234	FaERF181	Fvb6-4	22558124	22559544
FaERF252	Fvb1-2	16838273	16840804	FaERF255	Fvb1-3	15664177	15666244
FaERF4	Fvb1-2	10206575	10207105	FaERF20	Fvb1-4	7941003	7941689
FaERF252	Fvb1-2	16838273	16840804	FaERF258	Fvb1-4	13660441	13662652
FaERF253	Fvb1-2	3956240	3957264	FaERF259	Fvb1-4	1405301	1406405
FaERF255	Fvb1-3	15664177	15666244	FaERF258	Fvb1-4	13660441	13662652
FaERF23	Fvb2-1	14082855	14083313	FaERF37	Fvb2-2	6887532	6887990
FaERF24	Fvb2-1	14100995	14101444	FaERF35	Fvb2-2	6879402	6879806
FaERF25	Fvb2-1	14111168	14111581	FaERF34	Fvb2-2	6875875	6876584
FaERF26	Fvb2-1	14528784	14529380	FaERF33	Fvb2-2	6543259	6543855
FaERF27	Fvb2-1	16911338	16912648	FaERF269	Fvb2-2	4428744	4430130
FaERF262	Fvb2-1	19247171	19248717	FaERF268	Fvb2-2	2776466	2778589
FaERF264	Fvb2-1	7553036	7555686	FaERF267	Fvb2-2	13176197	13179728
FaERF30	Fvb2-1	2896458	2897220	FaERF271	Fvb2-2	19115039	19120401
FaERF262	Fvb2-1	19247171	19248717	FaERF277	Fvb2-3	8050085	8051538
FaERF27	Fvb2-1	16911338	16912648	FaERF275	Fvb2-3	1389697	1390996
FaERF263	Fvb2-1	26122670	26124056	FaERF276	Fvb2-3	2565639	2566956
FaERF25	Fvb2-1	14111168	14111581	FaERF278	Fvb2-3	10632145	10635441
FaERF264	Fvb2-1	7553036	7555686	FaERF274	Fvb2-3	13781420	13783785
FaERF23	Fvb2-1	14082855	14083313	FaERF43	Fvb2-4	16323758	16324216
FaERF25	Fvb2-1	14111168	14111581	FaERF288	Fvb2-4	16344718	16347952
FaERF27	Fvb2-1	16911338	16912648	FaERF280	Fvb2-4	19110979	19112307
FaERF262	Fvb2-1	19247171	19248717	FaERF283	Fvb2-4	20584419	20586293
FaERF30	Fvb2-1	2896458	2897220	FaERF48	Fvb2-4	3618596	3619156
FaERF264	Fvb2-1	7553036	7555686	FaERF285	Fvb2-4	9475297	9478023
FaERF263	Fvb2-1	26122670	26124056	FaERF331	Fvb6-1	16239028	16240207
FaERF34	Fvb2-2	6875875	6876584	FaERF278	Fvb2-3	10632145	10635441
FaERF272	Fvb2-2	6894931	6895795	FaERF387	Fvb2-3	10659540	10660712
FaERF267	Fvb2-2	13176197	13179728	FaERF274	Fvb2-3	13781420	13783785
FaERF268	Fvb2-2	2776466	2778589	FaERF277	Fvb2-3	8050085	8051538
FaERF269	Fvb2-2	4428744	4430130	FaERF275	Fvb2-3	1389697	1390996
FaERF268	Fvb2-2	2776466	2778589	FaERF283	Fvb2-4	20584419	20586293
FaERF269	Fvb2-2	4428744	4430130	FaERF280	Fvb2-4	19110979	19112307
FaERF34	Fvb2-2	6875875	6876584	FaERF288	Fvb2-4	16344718	16347952
FaERF35	Fvb2-2	6879402	6879806	FaERF287	Fvb2-4	16342088	16344391
FaERF36	Fvb2-2	6881166	6883340	FaERF43	Fvb2-4	16323758	16324216
FaERF272	Fvb2-2	6894931	6895795	FaERF44	Fvb2-4	16300727	16301527
FaERF271	Fvb2-2	19115039	19120401	FaERF48	Fvb2-4	3618596	3619156
FaERF267	Fvb2-2	13176197	13179728	FaERF285	Fvb2-4	9475297	9478023
FaERF34	Fvb2-2	6875875	6876584	FaERF74	Fvb4-1	2151171	2151584
FaERF272	Fvb2-2	6894931	6895795	FaERF395	Fvb4-1	2232201	2233722
FaERF34	Fvb2-2	6875875	6876584	FaERF77	Fvb4-2	23338022	23338498
FaERF277	Fvb2-3	8050085	8051538	FaERF283	Fvb2-4	20584419	20586293
FaERF275	Fvb2-3	1389697	1390996	FaERF280	Fvb2-4	19110979	19112307
FaERF278	Fvb2-3	10632145	10635441	FaERF288	Fvb2-4	16344718	16347952
FaERF387	Fvb2-3	10659540	10660712	FaERF44	Fvb2-4	16300727	16301527
FaERF39	Fvb2-3	18827725	18828408	FaERF48	Fvb2-4	3618596	3619156
FaERF274	Fvb2-3	13781420	13783785	FaERF285	Fvb2-4	9475297	9478023
FaERF387	Fvb2-3	10659540	10660712	FaERF395	Fvb4-1	2232201	2233722
FaERF44	Fvb2-4	16300727	16301527	FaERF395	Fvb4-1	2232201	2233722
FaERF43	Fvb2-4	16323758	16324216	FaERF73	Fvb4-1	2170887	2171360
FaERF51	Fvb3-1	16738032	16738790	FaERF56	Fvb3-2	14880939	14883277
FaERF389	Fvb3-1	27194626	27195144	FaERF60	Fvb3-2	4727969	4728475
FaERF53	Fvb3-1	27213545	27214288	FaERF61	Fvb3-2	4713631	4714392
FaERF52	Fvb3-1	20708146	20708898	FaERF66	Fvb3-3	9722498	9723250
FaERF55	Fvb3-1	558803	559636	FaERF392	Fvb3-3	29156513	29157346
FaERF54	Fvb3-1	3169410	3170207	FaERF63	Fvb3-3	26591264	26592061
FaERF389	Fvb3-1	27194626	27195144	FaERF64	Fvb3-3	3037653	3038150
FaERF53	Fvb3-1	27213545	27214288	FaERF65	Fvb3-3	3023549	3024310
FaERF389	Fvb3-1	27194626	27195144	FaERF68	Fvb3-4	24717665	24718174
FaERF55	Fvb3-1	558803	559636	FaERF70	Fvb3-4	701970	702803
FaERF54	Fvb3-1	3169410	3170207	FaERF69	Fvb3-4	2925386	2926183
FaERF51	Fvb3-1	16738032	16738790	FaERF393	Fvb3-4	16266618	16268482
FaERF59	Fvb3-2	4487607	4490217	FaERF391	Fvb3-3	2773914	2774429
FaERF61	Fvb3-2	4713631	4714392	FaERF65	Fvb3-3	3023549	3024310
FaERF60	Fvb3-2	4727969	4728475	FaERF64	Fvb3-3	3037653	3038150
FaERF56	Fvb3-2	14880939	14883277	FaERF393	Fvb3-4	16266618	16268482
FaERF60	Fvb3-2	4727969	4728475	FaERF68	Fvb3-4	24717665	24718174
FaERF63	Fvb3-3	26591264	26592061	FaERF69	Fvb3-4	2925386	2926183
FaERF64	Fvb3-3	3037653	3038150	FaERF68	Fvb3-4	24717665	24718174
FaERF392	Fvb3-3	29156513	29157346	FaERF70	Fvb3-4	701970	702803
FaERF73	Fvb4-1	2170887	2171360	FaERF77	Fvb4-2	23338022	23338498
FaERF395	Fvb4-1	2232201	2233722	FaERF398	Fvb4-2	23317242	23318048
FaERF71	Fvb4-1	12892657	12893646	FaERF79	Fvb4-2	9820759	9821748
FaERF72	Fvb4-1	14172811	14174085	FaERF78	Fvb4-2	6004291	6005574
FaERF75	Fvb4-1	6019914	6020852	FaERF397	Fvb4-2	17898926	17899888
FaERF71	Fvb4-1	12892657	12893646	FaERF306	Fvb4-3	18975718	18980166
FaERF395	Fvb4-1	2232201	2233722	FaERF402	Fvb4-3	29661216	29662025
FaERF72	Fvb4-1	14172811	14174085	FaERF88	Fvb4-3	9229443	9230729
FaERF71	Fvb4-1	12892657	12893646	FaERF81	Fvb4-3	14129254	14130246
FaERF75	Fvb4-1	6019914	6020852	FaERF86	Fvb4-3	25882874	25883806
FaERF72	Fvb4-1	14172811	14174085	FaERF95	Fvb4-4	5867013	5868275
FaERF71	Fvb4-1	12892657	12893646	FaERF89	Fvb4-4	11014386	11015375
FaERF75	Fvb4-1	6019914	6020852	FaERF92	Fvb4-4	22164289	22165215
FaERF78	Fvb4-2	6004291	6005574	FaERF88	Fvb4-3	9229443	9230729
FaERF300	Fvb4-2	7863603	7866594	FaERF301	Fvb4-3	11024789	11027551
FaERF400	Fvb4-2	7981587	7982408	FaERF80	Fvb4-3	11141913	11142740
FaERF398	Fvb4-2	23317242	23318048	FaERF402	Fvb4-3	29661216	29662025
FaERF401	Fvb4-2	9037116	9038782	FaERF302	Fvb4-3	13354915	13356694
FaERF79	Fvb4-2	9820759	9821748	FaERF81	Fvb4-3	14129254	14130246
FaERF397	Fvb4-2	17898926	17899888	FaERF86	Fvb4-3	25882874	25883806
FaERF401	Fvb4-2	9037116	9038782	FaERF82	Fvb4-3	19800546	19802352
FaERF79	Fvb4-2	9820759	9821748	FaERF306	Fvb4-3	18975718	18980166
FaERF76	Fvb4-2	15874522	15875451	FaERF84	Fvb4-3	22109462	22110397
FaERF401	Fvb4-2	9037116	9038782	FaERF308	Fvb4-4	10144810	10147511
FaERF79	Fvb4-2	9820759	9821748	FaERF89	Fvb4-4	11014386	11015375
FaERF76	Fvb4-2	15874522	15875451	FaERF90	Fvb4-4	16635835	16636554
FaERF78	Fvb4-2	6004291	6005574	FaERF95	Fvb4-4	5867013	5868275
FaERF300	Fvb4-2	7863603	7866594	FaERF313	Fvb4-4	7853792	7856934
FaERF400	Fvb4-2	7981587	7982408	FaERF404	Fvb4-4	8010351	8011169
FaERF300	Fvb4-2	7863603	7866594	FaERF324	Fvb5-4	4784042	4792461
FaERF83	Fvb4-3	20732038	20732841	FaERF85	Fvb4-3	22556561	22557364
FaERF302	Fvb4-3	13354915	13356694	FaERF82	Fvb4-3	19800546	19802352
FaERF81	Fvb4-3	14129254	14130246	FaERF306	Fvb4-3	18975718	18980166
FaERF88	Fvb4-3	9229443	9230729	FaERF95	Fvb4-4	5867013	5868275
FaERF301	Fvb4-3	11024789	11027551	FaERF313	Fvb4-4	7853792	7856934
FaERF80	Fvb4-3	11141913	11142740	FaERF404	Fvb4-4	8010351	8011169
FaERF302	Fvb4-3	13354915	13356694	FaERF308	Fvb4-4	10144810	10147511
FaERF81	Fvb4-3	14129254	14130246	FaERF89	Fvb4-4	11014386	11015375
FaERF306	Fvb4-3	18975718	18980166	FaERF89	Fvb4-4	11014386	11015375
FaERF82	Fvb4-3	19800546	19802352	FaERF308	Fvb4-4	10144810	10147511
FaERF84	Fvb4-3	22109462	22110397	FaERF90	Fvb4-4	16635835	16636554
FaERF301	Fvb4-3	11024789	11027551	FaERF408	Fvb5-2	5146329	5148998
FaERF301	Fvb4-3	11024789	11027551	FaERF324	Fvb5-4	4784042	4792461
FaERF313	Fvb4-4	7853792	7856934	FaERF316	Fvb5-1	5337494	5351029
FaERF313	Fvb4-4	7853792	7856934	FaERF324	Fvb5-4	4784042	4792461
FaERF315	Fvb5-1	6230658	6232636	FaERF317	Fvb5-1	7791517	7793222
FaERF107	Fvb5-1	6599945	6603475	FaERF109	Fvb5-1	8216877	8217527
FaERF109	Fvb5-1	8216877	8217527	FaERF122	Fvb5-2	7308875	7309525
FaERF98	Fvb5-1	12408008	12408832	FaERF112	Fvb5-2	11518188	11519090
FaERF107	Fvb5-1	6599945	6603475	FaERF122	Fvb5-2	7308875	7309525
FaERF108	Fvb5-1	6697194	6698165	FaERF121	Fvb5-2	5379027	5379998
FaERF317	Fvb5-1	7791517	7793222	FaERF322	Fvb5-3	21221596	21223609
FaERF109	Fvb5-1	8216877	8217527	FaERF127	Fvb5-3	20889272	20889922
FaERF98	Fvb5-1	12408008	12408832	FaERF124	Fvb5-3	16600665	16601534
FaERF315	Fvb5-1	6230658	6232636	FaERF322	Fvb5-3	21221596	21223609
FaERF107	Fvb5-1	6599945	6603475	FaERF127	Fvb5-3	20889272	20889922
FaERF316	Fvb5-1	5337494	5351029	FaERF320	Fvb5-3	22733146	22745995
FaERF98	Fvb5-1	12408008	12408832	FaERF148	Fvb5-4	9388349	9389221
FaERF317	Fvb5-1	7791517	7793222	FaERF325	Fvb5-4	6172912	6174936
FaERF315	Fvb5-1	6230658	6232636	FaERF325	Fvb5-4	6172912	6174936
FaERF316	Fvb5-1	5337494	5351029	FaERF324	Fvb5-4	4784042	4792461
FaERF108	Fvb5-1	6697194	6698165	FaERF145	Fvb5-4	5111791	5112762
FaERF113	Fvb5-2	2064552	2071022	FaERF119	Fvb5-2	2526640	2533062
FaERF114	Fvb5-2	2107477	2108499	FaERF118	Fvb5-2	2571867	2572889
FaERF122	Fvb5-2	7308875	7309525	FaERF127	Fvb5-3	20889272	20889922
FaERF406	Fvb5-2	11488555	11489607	FaERF410	Fvb5-3	16620268	16621323
FaERF112	Fvb5-2	11518188	11519090	FaERF124	Fvb5-3	16600665	16601534
FaERF406	Fvb5-2	11488555	11489607	FaERF412	Fvb5-4	9368472	9369521
FaERF112	Fvb5-2	11518188	11519090	FaERF148	Fvb5-4	9388349	9389221
FaERF121	Fvb5-2	5379027	5379998	FaERF145	Fvb5-4	5111791	5112762
FaERF124	Fvb5-3	16600665	16601534	FaERF148	Fvb5-4	9388349	9389221
FaERF410	Fvb5-3	16620268	16621323	FaERF412	Fvb5-4	9368472	9369521
FaERF322	Fvb5-3	21221596	21223609	FaERF325	Fvb5-4	6172912	6174936
FaERF320	Fvb5-3	22733146	22745995	FaERF324	Fvb5-4	4784042	4792461
FaERF321	Fvb5-3	5820803	5821591	FaERF323	Fvb5-4	20030705	20037128
FaERF152	Fvb6-1	34919939	34920574	FaERF155	Fvb6-1	36406698	36407333
FaERF156	Fvb6-1	3884462	3885724	FaERF163	Fvb6-2	30738850	30740109
FaERF328	Fvb6-1	11306383	11311976	FaERF337	Fvb6-2	1628637	1633624
FaERF330	Fvb6-1	15446831	15448332	FaERF344	Fvb6-2	5797166	5798609
FaERF149	Fvb6-1	16178276	16179166	FaERF167	Fvb6-2	6709461	6710351
FaERF331	Fvb6-1	16239028	16240207	FaERF345	Fvb6-2	6783676	6784818
FaERF152	Fvb6-1	34919939	34920574	FaERF161	Fvb6-2	26074539	26075174
FaERF155	Fvb6-1	36406698	36407333	FaERF161	Fvb6-2	26074539	26075174
FaERF158	Fvb6-1	6777105	6777788	FaERF165	Fvb6-2	33934637	33935314
FaERF156	Fvb6-1	3884462	3885724	FaERF174	Fvb6-3	3339062	3340318
FaERF328	Fvb6-1	11306383	11311976	FaERF347	Fvb6-3	10596694	10599573
FaERF331	Fvb6-1	16239028	16240207	FaERF349	Fvb6-3	15898264	15899405
FaERF152	Fvb6-1	34919939	34920574	FaERF175	Fvb6-3	40557004	40557639
FaERF155	Fvb6-1	36406698	36407333	FaERF175	Fvb6-3	40557004	40557639
FaERF158	Fvb6-1	6777105	6777788	FaERF177	Fvb6-3	6253905	6254588
FaERF330	Fvb6-1	15446831	15448332	FaERF181	Fvb6-4	22558124	22559544
FaERF331	Fvb6-1	16239028	16240207	FaERF356	Fvb6-4	21779244	21780363
FaERF328	Fvb6-1	11306383	11311976	FaERF358	Fvb6-4	26646984	26649874
FaERF152	Fvb6-1	34919939	34920574	FaERF184	Fvb6-4	3322094	3322825
FaERF155	Fvb6-1	36406698	36407333	FaERF184	Fvb6-4	3322094	3322825
FaERF163	Fvb6-2	30738850	30740109	FaERF174	Fvb6-3	3339062	3340318
FaERF165	Fvb6-2	33934637	33935314	FaERF177	Fvb6-3	6253905	6254588
FaERF337	Fvb6-2	1628637	1633624	FaERF347	Fvb6-3	10596694	10599573
FaERF167	Fvb6-2	6709461	6710351	FaERF168	Fvb6-3	15756415	15757305
FaERF345	Fvb6-2	6783676	6784818	FaERF349	Fvb6-3	15898264	15899405
FaERF161	Fvb6-2	26074539	26075174	FaERF175	Fvb6-3	40557004	40557639
FaERF165	Fvb6-2	33934637	33935314	FaERF183	Fvb6-4	30592176	30592853
FaERF161	Fvb6-2	26074539	26075174	FaERF184	Fvb6-4	3322094	3322825
FaERF337	Fvb6-2	1628637	1633624	FaERF358	Fvb6-4	26646984	26649874
FaERF344	Fvb6-2	5797166	5798609	FaERF181	Fvb6-4	22558124	22559544
FaERF345	Fvb6-2	6783676	6784818	FaERF356	Fvb6-4	21779244	21780363
FaERF177	Fvb6-3	6253905	6254588	FaERF183	Fvb6-4	30592176	30592853
FaERF349	Fvb6-3	15898264	15899405	FaERF356	Fvb6-4	21779244	21780363
FaERF347	Fvb6-3	10596694	10599573	FaERF358	Fvb6-4	26646984	26649874
FaERF199	Fvb7-1	9377797	9378687	FaERF186	Fvb7-1	13893889	13894779
FaERF200	Fvb7-1	9399758	9400396	FaERF187	Fvb7-1	13908986	13909606
FaERF202	Fvb7-1	9421696	9422400	FaERF365	Fvb7-1	13924733	13931968
FaERF196	Fvb7-1	29330566	29331660	FaERF197	Fvb7-1	30903284	30904378
FaERF188	Fvb7-1	18368360	18369271	FaERF189	Fvb7-1	19609379	19610287
FaERF186	Fvb7-1	13893889	13894779	FaERF222	Fvb7-2	8638396	8639268
FaERF187	Fvb7-1	13908986	13909606	FaERF223	Fvb7-2	8646360	8647001
FaERF188	Fvb7-1	18368360	18369271	FaERF203	Fvb7-2	12521314	12522222
FaERF186	Fvb7-1	13893889	13894779	FaERF206	Fvb7-2	14992796	14993665
FaERF187	Fvb7-1	13908986	13909606	FaERF207	Fvb7-2	15011917	15012561
FaERF365	Fvb7-1	13924733	13931968	FaERF420	Fvb7-2	15043962	15044675
FaERF188	Fvb7-1	18368360	18369271	FaERF210	Fvb7-2	19039440	19040339
FaERF189	Fvb7-1	19609379	19610287	FaERF210	Fvb7-2	19039440	19040339
FaERF199	Fvb7-1	9377797	9378687	FaERF222	Fvb7-2	8638396	8639268
FaERF200	Fvb7-1	9399758	9400396	FaERF223	Fvb7-2	8646360	8647001
FaERF201	Fvb7-1	9415648	9416364	FaERF224	Fvb7-2	8664673	8665389
FaERF202	Fvb7-1	9421696	9422400	FaERF422	Fvb7-2	8673681	8674394
FaERF189	Fvb7-1	19609379	19610287	FaERF203	Fvb7-2	12521314	12522222
FaERF363	Fvb7-1	20324971	20328433	FaERF367	Fvb7-2	13144194	13147902
FaERF192	Fvb7-1	27016046	27016546	FaERF213	Fvb7-2	25341852	25342358
FaERF193	Fvb7-1	27197844	27198722	FaERF214	Fvb7-2	25603909	25604781
FaERF194	Fvb7-1	27202194	27202829	FaERF217	Fvb7-2	25647466	25648080
FaERF199	Fvb7-1	9377797	9378687	FaERF206	Fvb7-2	14992796	14993665
FaERF200	Fvb7-1	9399758	9400396	FaERF207	Fvb7-2	15011917	15012561
FaERF201	Fvb7-1	9415648	9416364	FaERF208	Fvb7-2	15040149	15040865
FaERF202	Fvb7-1	9421696	9422400	FaERF420	Fvb7-2	15043962	15044675
FaERF197	Fvb7-1	30903284	30904378	FaERF218	Fvb7-2	28154426	28155532
FaERF196	Fvb7-1	29330566	29331660	FaERF218	Fvb7-2	28154426	28155532
FaERF197	Fvb7-1	30903284	30904378	FaERF220	Fvb7-2	31847606	31848712
FaERF196	Fvb7-1	29330566	29331660	FaERF220	Fvb7-2	31847606	31848712
FaERF186	Fvb7-1	13893889	13894779	FaERF226	Fvb7-3	15091220	15092092
FaERF365	Fvb7-1	13924733	13931968	FaERF374	Fvb7-3	15054642	15062971
FaERF363	Fvb7-1	20324971	20328433	FaERF372	Fvb7-3	10126614	10130322
FaERF197	Fvb7-1	30903284	30904378	FaERF228	Fvb7-3	2642720	2643808
FaERF192	Fvb7-1	27016046	27016546	FaERF376	Fvb7-3	4823786	4824608
FaERF193	Fvb7-1	27197844	27198722	FaERF232	Fvb7-3	4591586	4592470
FaERF194	Fvb7-1	27202194	27202829	FaERF375	Fvb7-3	4587399	4591536
FaERF196	Fvb7-1	29330566	29331660	FaERF228	Fvb7-3	2642720	2643808
FaERF186	Fvb7-1	13893889	13894779	FaERF236	Fvb7-4	14430965	14431828
FaERF187	Fvb7-1	13908986	13909606	FaERF237	Fvb7-4	14421022	14421615
FaERF365	Fvb7-1	13924733	13931968	FaERF378	Fvb7-4	14392548	14399469
FaERF199	Fvb7-1	9377797	9378687	FaERF236	Fvb7-4	14430965	14431828
FaERF200	Fvb7-1	9399758	9400396	FaERF237	Fvb7-4	14421022	14421615
FaERF201	Fvb7-1	9415648	9416364	FaERF378	Fvb7-4	14392548	14399469
FaERF197	Fvb7-1	30903284	30904378	FaERF239	Fvb7-4	1540812	1541918
FaERF363	Fvb7-1	20324971	20328433	FaERF380	Fvb7-4	9674631	9680301
FaERF196	Fvb7-1	29330566	29331660	FaERF239	Fvb7-4	1540812	1541918
FaERF192	Fvb7-1	27016046	27016546	FaERF243	Fvb7-4	3738516	3739016
FaERF193	Fvb7-1	27197844	27198722	FaERF379	Fvb7-4	3529326	3533122
FaERF222	Fvb7-2	8638396	8639268	FaERF206	Fvb7-2	14992796	14993665
FaERF223	Fvb7-2	8646360	8647001	FaERF207	Fvb7-2	15011917	15012561
FaERF224	Fvb7-2	8664673	8665389	FaERF208	Fvb7-2	15040149	15040865
FaERF422	Fvb7-2	8673681	8674394	FaERF420	Fvb7-2	15043962	15044675
FaERF203	Fvb7-2	12521314	12522222	FaERF210	Fvb7-2	19039440	19040339
FaERF367	Fvb7-2	13144194	13147902	FaERF368	Fvb7-2	19728300	19732749
FaERF218	Fvb7-2	28154426	28155532	FaERF220	Fvb7-2	31847606	31848712
FaERF206	Fvb7-2	14992796	14993665	FaERF226	Fvb7-3	15091220	15092092
FaERF368	Fvb7-2	19728300	19732749	FaERF372	Fvb7-3	10126614	10130322
FaERF222	Fvb7-2	8638396	8639268	FaERF226	Fvb7-3	15091220	15092092
FaERF367	Fvb7-2	13144194	13147902	FaERF372	Fvb7-3	10126614	10130322
FaERF218	Fvb7-2	28154426	28155532	FaERF228	Fvb7-3	2642720	2643808
FaERF220	Fvb7-2	31847606	31848712	FaERF228	Fvb7-3	2642720	2643808
FaERF213	Fvb7-2	25341852	25342358	FaERF376	Fvb7-3	4823786	4824608
FaERF371	Fvb7-2	25589053	25589879	FaERF231	Fvb7-3	4614296	4615123
FaERF214	Fvb7-2	25603909	25604781	FaERF232	Fvb7-3	4591586	4592470
FaERF215	Fvb7-2	25608061	25608837	FaERF375	Fvb7-3	4587399	4591536
FaERF216	Fvb7-2	25643320	25644192	FaERF232	Fvb7-3	4591586	4592470
FaERF217	Fvb7-2	25647466	25648080	FaERF375	Fvb7-3	4587399	4591536
FaERF206	Fvb7-2	14992796	14993665	FaERF236	Fvb7-4	14430965	14431828
FaERF207	Fvb7-2	15011917	15012561	FaERF237	Fvb7-4	14421022	14421615
FaERF208	Fvb7-2	15040149	15040865	FaERF378	Fvb7-4	14392548	14399469
FaERF368	Fvb7-2	19728300	19732749	FaERF380	Fvb7-4	9674631	9680301
FaERF222	Fvb7-2	8638396	8639268	FaERF236	Fvb7-4	14430965	14431828
FaERF223	Fvb7-2	8646360	8647001	FaERF237	Fvb7-4	14421022	14421615
FaERF224	Fvb7-2	8664673	8665389	FaERF378	Fvb7-4	14392548	14399469
FaERF367	Fvb7-2	13144194	13147902	FaERF380	Fvb7-4	9674631	9680301
FaERF218	Fvb7-2	28154426	28155532	FaERF239	Fvb7-4	1540812	1541918
FaERF213	Fvb7-2	25341852	25342358	FaERF243	Fvb7-4	3738516	3739016
FaERF371	Fvb7-2	25589053	25589879	FaERF242	Fvb7-4	3546528	3547355
FaERF214	Fvb7-2	25603909	25604781	FaERF379	Fvb7-4	3529326	3533122
FaERF220	Fvb7-2	31847606	31848712	FaERF239	Fvb7-4	1540812	1541918
FaERF372	Fvb7-3	10126614	10130322	FaERF380	Fvb7-4	9674631	9680301
FaERF374	Fvb7-3	15054642	15062971	FaERF378	Fvb7-4	14392548	14399469
FaERF226	Fvb7-3	15091220	15092092	FaERF236	Fvb7-4	14430965	14431828
FaERF375	Fvb7-3	4587399	4591536	FaERF379	Fvb7-4	3529326	3533122
FaERF231	Fvb7-3	4614296	4615123	FaERF242	Fvb7-4	3546528	3547355
FaERF376	Fvb7-3	4823786	4824608	FaERF243	Fvb7-4	3738516	3739016

## Sheet: Table S3
Table S3. Primers used for qRT-PCR
Gene	Forward primers (5’-3’)	Reverse primers (5’-3’)
Actin	TTCACGAGACCACCTATAACTC	GCTCATCCTATCAGCGATT
FaERF118	GAAGAGGGTGGTGAGGATCA	GGACTGTTGGGGAAGTTGAA
FaERF316	CTTCTTCTTTATTCTCTTCAC	CTTCAGATTCTCACAGTAG
